# Supplementary material for: Structural and Biochemical Investigation of Selected Pathogenic Mutants of the Human Dihydrolipoamide Dehydrogenase
Source: Int J Mol Sci. 2023 Jun 28;24(13):10826. doi: 10.3390/ijms241310826 (PMC10341545; doi:10.3390/ijms241310826)
Supplement: Supplementary file 1 [file ijms-24-10826-s001.zip]

Archive with 1 entries (1 files):
- ijms-2451683-supplementary.pdf
